# Supplementary material for: Genome-Wide Association Study on Male Genital Shape and Size in Drosophila melanogaster
Source: PLoS One. 2015 Jul 16;10(7):e0132846. doi: 10.1371/journal.pone.0132846 (PMC4504508; doi:10.1371/journal.pone.0132846)
Supplement: S1 Table — (XLSX) [file pone.0132846.s006.xlsx]

## Sheet: Table S1
		DGRP-21		DGRP-317		DGRP-589
		DGRP-26		DGRP-318		DGRP-595
		DGRP-28		DGRP-320		DGRP-642
		DGRP-38		DGRP-321		DGRP-646
		DGRP-40		DGRP-324		DGRP-703
		DGRP-41		DGRP-332		DGRP-705
		DGRP-42		DGRP-335		DGRP-707
		DGRP-45		DGRP-338		DGRP-712
		DGRP-57		DGRP-350		DGRP-714
		DGRP-59		DGRP-352		DGRP-716
		DGRP-69		DGRP-356		DGRP-721
		DGRP-73		DGRP-357		DGRP-730
		DGRP-75		DGRP-358		DGRP-732
		DGRP-83		DGRP-359		DGRP-737
		DGRP-85		DGRP-360		DGRP-738
		DGRP-88		DGRP-365		DGRP-761
		DGRP-91		DGRP-367		DGRP-765
		DGRP-93		DGRP-370		DGRP-774
		DGRP-101		DGRP-371		DGRP-776
		DGRP-109		DGRP-373		DGRP-783
		DGRP-129		DGRP-374		DGRP-786
		DGRP-136		DGRP-375		DGRP-787
		DGRP-138		DGRP-377		DGRP-790
		DGRP-142		DGRP-379		DGRP-796
		DGRP-153		DGRP-380		DGRP-799
		DGRP-158		DGRP-383		DGRP-801
		DGRP-161		DGRP-386		DGRP-802
		DGRP-176		DGRP-391		DGRP-804
		DGRP-177		DGRP-392		DGRP-805
		DGRP-181		DGRP-399		DGRP-808
		DGRP-195		DGRP-405		DGRP-810
		DGRP-208		DGRP-406		DGRP-812
		DGRP-217		DGRP-409		DGRP-818
		DGRP-227		DGRP-426		DGRP-820
		DGRP-228		DGRP-427		DGRP-822
		DGRP-229		DGRP-437		DGRP-832
		DGRP-233		DGRP-439		DGRP-837
		DGRP-235		DGRP-440		DGRP-852
		DGRP-237		DGRP-441		DGRP-855
		DGRP-239		DGRP-443		DGRP-857
		DGRP-256		DGRP-461		DGRP-859
		DGRP-280		DGRP-486		DGRP-861
		DGRP-287		DGRP-491		DGRP-879
		DGRP-301		DGRP-492		DGRP-882
		DGRP-303		DGRP-502		DGRP-884
		DGRP-304		DGRP-508		DGRP-890
		DGRP-306		DGRP-513		DGRP-892
		DGRP-307		DGRP-517		DGRP-897
		DGRP-309		DGRP-531		DGRP-907
		DGRP-310		DGRP-535		DGRP-908
		DGRP-313		DGRP-555		DGRP-911
		DGRP-315		DGRP-563
