# Supplementary material for: Genome-Wide Association Study on Male Genital Shape and Size in Drosophila melanogaster
Source: PLoS One. 2015 Jul 16;10(7):e0132846. doi: 10.1371/journal.pone.0132846 (PMC4504508; doi:10.1371/journal.pone.0132846)
Supplement: S2 Table — For SNPs with P-values > 10-3, ID, minor and major alleles, minor allele frequency (MAF), minor allele count, major allele count, P-value and Q-value are listed. (XLSX) [file pone.0132846.s007.xlsx]

## Sheet: Table S2
	ID	MinorAllele	MajorAllele	MAF	Minor Allele Count	Major Allele Count	P value	Q value
	2L_582234_SNP	T	A	0.0596	9	142	4.657e-06	0.7903
	2L_588286_SNP	G	A	0.08219	12	134	6.465e-05	0.7903
	2L_1307495_SNP	A	G	0.2013	30	119	8.98e-05	0.7903
	2L_1557712_SNP	C	T	0.1293	19	128	7.54e-05	0.7903
	2L_1718220_SNP	T	G	0.16	24	126	9.583e-05	0.795276
	2L_2890576_SNP	T	G	0.0604	9	140	2.693e-05	0.7903
	2L_2890694_SNP	T	A	0.08553	13	139	6.775e-05	0.7903
	2L_3319192_SNP	G	C	0.07947	12	139	5.358e-05	0.7903
	2L_3319230_SNP	C	G	0.05844	9	145	8.806e-05	0.7903
	2L_4399452_SNP	A	C	0.08609	13	138	4.195e-05	0.7903
	2L_5241327_SNP	G	A	0.09028	13	131	7.419e-05	0.7903
	2L_5241333_SNP	T	C	0.1007	15	134	7.059e-05	0.7903
	2L_5760405_SNP	G	T	0.2786	39	101	1.143e-05	0.7903
	2L_5760501_SNP	A	C	0.3521	50	92	1.274e-05	0.7903
	2L_7525179_SNP	A	T	0.3889	56	88	8.21e-05	0.7903
	2L_8301567_SNP	T	C	0.05921	9	143	4.828e-05	0.7903
	2L_8756017_SNP	T	A	0.3796	52	85	9.099e-05	0.7903
	2L_8758004_SNP	G	T	0.05333	8	142	7.349e-05	0.7903
	2L_9764709_SNP	T	G	0.3041	45	103	4.178e-05	0.7903
	2L_10918997_SNP	T	C	0.06623	10	141	2.529e-05	0.7903
	2L_11917838_SNP	C	G	0.08609	13	138	8.727e-06	0.7903
	2L_12324743_SNP	A	G	0.1921	29	122	7.113e-05	0.7903
	2L_14312576_SNP	T	C	0.05229	8	145	1.293e-05	0.7903
	2L_14364100_SNP	A	T	0.1633	24	123	4.345e-05	0.7903
	2L_14434950_SNP	A	T	0.1862	27	118	1.957e-05	0.7903
	2L_14534070_SNP	T	C	0.4681	66	75	4.508e-05	0.7903
	2L_14999903_SNP	C	A	0.3287	47	96	2.258e-05	0.7903
	2L_14999934_SNP	T	C	0.3239	46	96	3.628e-05	0.7903
	2L_15758680_SNP	A	G	0.1806	26	118	6.363e-05	0.7903
	2L_15758731_SNP	A	G	0.3592	51	91	9.735e-05	0.798161
	2L_15758785_SNP	G	A	0.4559	62	74	4.708e-05	0.7903
	2L_15990382_SNP	A	T	0.4571	64	76	5.93e-05	0.7903
	2L_16193228_SNP	A	C	0.05594	8	135	1.571e-05	0.7903
	2L_16468504_SNP	A	G	0.2714	38	102	4.8e-05	0.7903
	2L_16713551_DEL	T	TCACCTAACAT	0.4179	56	78	1.364e-05	0.7903
	2L_16713572_SNP	T	G	0.4409	56	71	7.16e-05	0.7903
	2L_16713573_SNP	A	C	0.4135	55	78	8.859e-05	0.7903
	2L_16713589_SNP	T	G	0.3106	41	91	9.477e-05	0.795276
	2L_16735893_SNP	A	G	0.2345	34	111	1.913e-05	0.7903
	2L_16736125_SNP	A	G	0.2245	33	114	3.85e-05	0.7903
	2L_16736410_SNP	G	T	0.2313	34	113	4.046e-05	0.7903
	2L_16736440_SNP	T	A	0.2313	34	113	4.046e-05	0.7903
	2L_16736442_SNP	A	T	0.2329	34	112	3.96e-05	0.7903
	2L_16736488_SNP	A	G	0.2624	37	104	2.666e-05	0.7903
	2L_16736495_SNP	C	T	0.2676	38	104	2.639e-05	0.7903
	2L_16801968_SNP	C	T	0.1486	22	126	9.658e-05	0.795276
	2L_16927212_SNP	A	T	0.07432	11	137	3.942e-05	0.7903
	2L_16931862_SNP	C	T	0.2276	33	112	4.446e-05	0.7903
	2L_16935639_SNP	A	G	0.08442	13	141	9.073e-05	0.7903
	2L_16935782_SNP	T	C	0.1429	21	126	5.793e-05	0.7903
	2L_16939068_SNP	G	A	0.09028	13	131	2.53e-05	0.7903
	2L_16982042_SNP	T	A	0.4921	62	64	3.476e-06	0.7903
	2L_17015506_SNP	A	G	0.2098	30	113	8.974e-05	0.7903
	2L_17015521_SNP	A	T	0.1915	27	114	8.231e-05	0.7903
	2L_17016964_SNP	T	G	0.1533	21	116	6.614e-05	0.7903
	2L_17018761_DEL	C	CACTAACTAAAGTTAGATGCATTC	0.1469	21	122	6.027e-05	0.7903
	2L_17212027_SNP	C	T	0.3557	53	96	9.095e-05	0.7903
	2L_17212899_DEL	A	GTTGT	0.3958	57	87	5.41e-05	0.7903
	2L_17212910_DEL	A	AAAGATTTGATTTA	0.4014	57	85	5.442e-05	0.7903
	2L_17213065_INS	TT	T	0.3191	45	96	1.753e-05	0.7903
	2L_17213113_SNP	T	A	0.3264	47	97	4.134e-05	0.7903
	2L_17213955_SNP	C	T	0.3841	53	85	4.139e-05	0.7903
	2L_17213966_SNP	A	G	0.3857	54	86	4.03e-05	0.7903
	2L_17214002_SNP	G	C	0.4397	62	79	6.032e-05	0.7903
	2L_17214013_SNP	G	T	0.3623	50	88	8.125e-05	0.7903
	2L_17214046_SNP	T	C	0.446	62	77	9.525e-05	0.795276
	2L_17280080_SNP	G	A	0.1149	17	131	1.338e-05	0.7903
	2L_17282029_SNP	G	T	0.07237	11	141	9.307e-06	0.7903
	2L_17282274_SNP	C	G	0.09333	14	136	1.435e-05	0.7903
	2L_17282393_SNP	G	C	0.1053	16	136	1.682e-05	0.7903
	2L_17298448_SNP	C	A	0.05333	8	142	3.803e-05	0.7903
	2L_17500421_SNP	T	C	0.07843	12	141	7.783e-05	0.7903
	2L_17501240_SNP	G	C	0.09459	14	134	3.086e-05	0.7903
	2L_17503964_SNP	C	A	0.07634	10	121	1.798e-05	0.7903
	2L_17682953_SNP	G	C	0.07746	11	131	6.131e-05	0.7903
	2L_20041195_SNP	C	T	0.1528	22	122	2.284e-05	0.7903
	2L_22257777_SNP	T	C	0.1497	22	125	2.079e-05	0.7903
	2L_22261491_SNP	A	G	0.1145	15	116	8.49e-05	0.7903
	2L_22294583_SNP	A	G	0.1259	17	118	4.566e-05	0.7903
	2R_619508_DEL	T	TAAATGGTAAGGGTAACATATTTAAATTGAT	0.1915	27	114	4.506e-05	0.7903
	2R_1624715_SNP	G	T	0.3571	50	90	5.77e-05	0.7903
	2R_1656418_SNP	T	A	0.365	50	87	1.529e-05	0.7903
	2R_1689931_SNP	T	G	0.448	56	69	1.977e-05	0.7903
	2R_1786342_SNP	T	A	0.2569	37	107	4.564e-05	0.7903
	2R_1787134_SNP	T	C	0.3403	49	95	5.642e-05	0.7903
	2R_1842883_SNP	G	C	0.2069	30	115	3.973e-05	0.7903
	2R_1843209_SNP	G	T	0.1511	21	118	6.418e-05	0.7903
	2R_2706538_SNP	A	G	0.07333	11	139	3.062e-05	0.7903
	2R_4322178_SNP	G	A	0.3767	55	91	4.827e-05	0.7903
	2R_4705731_SNP	T	C	0.274	40	106	6.287e-05	0.7903
	2R_5383405_SNP	G	T	0.0974	15	139	5.066e-05	0.7903
	2R_5383413_SNP	T	C	0.0974	15	139	5.066e-05	0.7903
	2R_5383673_SNP	C	T	0.0974	15	139	5.066e-05	0.7903
	2R_6261706_SNP	C	G	0.1469	21	122	8.558e-05	0.7903
	2R_7576313_SNP	T	C	0.08966	13	132	1.832e-05	0.7903
	2R_8919718_SNP	C	G	0.2222	30	105	2.785e-06	0.7903
	2R_9013415_SNP	A	G	0.3759	53	88	7.973e-05	0.7903
	2R_9013600_SNP	A	G	0.3401	50	97	4.457e-05	0.7903
	2R_9254329_SNP	G	C	0.1053	16	136	8.223e-05	0.7903
	2R_9335758_SNP	A	G	0.1477	22	127	7.861e-05	0.7903
	2R_12050878_SNP	A	C	0.1126	17	134	8.121e-05	0.7903
	2R_12105846_SNP	A	C	0.05882	9	144	4.055e-05	0.7903
	2R_12110010_SNP	G	A	0.0719	11	142	8.169e-05	0.7903
	2R_12484308_SNP	C	T	0.07333	11	139	3.522e-05	0.7903
	2R_12625765_SNP	T	A	0.1447	22	130	6.616e-05	0.7903
	2R_13379773_SNP	C	T	0.2192	32	114	1.957e-05	0.7903
	2R_13379902_SNP	G	A	0.2353	36	117	4.836e-05	0.7903
	2R_14865707_SNP	T	C	0.06452	10	145	7.037e-05	0.7903
	2R_15365893_SNP	A	G	0.1622	24	124	7.564e-05	0.7903
	2R_15995314_SNP	A	G	0.3333	49	98	6.87e-05	0.7903
	2R_15996871_SNP	C	G	0.2797	40	103	8.231e-05	0.7903
	2R_15996881_SNP	C	T	0.2797	40	103	3.801e-05	0.7903
	2R_16294462_SNP	A	G	0.3557	53	96	6.712e-05	0.7903
	2R_16294511_SNP	T	A	0.2886	43	106	5.513e-05	0.7903
	2R_16294534_SNP	C	A	0.302	45	104	5.621e-05	0.7903
	2R_16808497_SNP	T	A	0.4054	60	88	2.371e-05	0.7903
	2R_16808499_SNP	G	A	0.4122	61	87	3.639e-05	0.7903
	2R_16809208_SNP	C	T	0.4094	61	88	1.598e-05	0.7903
	2R_16809262_SNP	A	G	0.3497	50	93	1.833e-05	0.7903
	2R_16809791_INS	CCA	T	0.07843	12	141	8.735e-05	0.7903
	2R_16809817_INS	AGCCA	A	0.09934	15	136	6.953e-06	0.7903
	2R_16910538_SNP	T	C	0.09091	14	140	9.214e-05	0.792246
	2R_17001973_DEL	G	TCC	0.08054	12	137	9.264e-05	0.792246
	2R_17146075_SNP	T	C	0.4621	67	78	8.43e-06	0.7903
	2R_17473506_SNP	A	C	0.1169	18	136	6.875e-05	0.7903
	2R_17724377_SNP	G	T	0.4897	71	74	9.86e-05	0.80494
	2R_17927317_SNP	G	T	0.3487	53	99	8.951e-05	0.7903
	2R_17935900_SNP	A	G	0.2381	35	112	9.25e-05	0.792246
	3L_618638_SNP	G	C	0.1118	17	135	4.872e-05	0.7903
	3L_2359283_SNP	G	T	0.1544	23	126	2.431e-05	0.7903
	3L_2359296_SNP	G	A	0.1778	24	111	3.232e-05	0.7903
	3L_2359299_SNP	T	A	0.1679	23	114	3.119e-05	0.7903
	3L_2359300_SNP	T	A	0.1739	24	114	3.021e-05	0.7903
	3L_2922088_SNP	A	G	0.3974	60	91	7.59e-05	0.7903
	3L_3792678_SNP	G	A	0.1316	20	132	8.199e-05	0.7903
	3L_3813999_SNP	G	A	0.4667	70	80	9.512e-05	0.795276
	3L_4082346_DEL	G	GGGATTCAATAG	0.07843	12	141	8.343e-05	0.7903
	3L_4086774_SNP	C	A	0.1895	29	124	8.513e-05	0.7903
	3L_4181851_SNP	T	A	0.06536	10	143	8.084e-05	0.7903
	3L_4796347_SNP	C	T	0.1014	15	133	1.807e-05	0.7903
	3L_6973898_SNP	A	T	0.1486	22	126	1.638e-05	0.7903
	3L_7657747_SNP	G	A	0.268	41	112	1.871e-05	0.7903
	3L_7657817_SNP	G	A	0.2649	40	111	2.604e-05	0.7903
	3L_7841237_SNP	A	G	0.05806	9	146	3.39e-05	0.7903
	3L_8182615_SNP	A	G	0.07895	12	140	2.731e-05	0.7903
	3L_8487006_DEL	T	TT	0.1049	15	128	1.391e-05	0.7903
	3L_9087414_SNP	C	G	0.2635	39	109	6.775e-05	0.7903
	3L_9276471_SNP	A	C	0.2617	39	110	1.131e-06	0.618671
	3L_9288027_SNP	T	C	0.1742	27	128	7.796e-05	0.7903
	3L_10005952_SNP	C	T	0.305	43	98	7.089e-05	0.7903
	3L_10006149_SNP	G	T	0.3067	46	104	1.429e-05	0.7903
	3L_10006180_SNP	A	G	0.3179	48	103	2.008e-05	0.7903
	3L_10006200_SNP	T	A	0.3137	48	105	6.026e-05	0.7903
	3L_10006211_SNP	C	T	0.3092	47	105	8.397e-05	0.7903
	3L_10189627_SNP	T	A	0.4371	66	85	4.595e-05	0.7903
	3L_10189631_SNP	T	C	0.4371	66	85	4.595e-05	0.7903
	3L_10189652_SNP	A	C	0.4333	65	85	8.543e-05	0.7903
	3L_10236284_SNP	A	G	0.3067	46	104	9.647e-05	0.795276
	3L_10236703_SNP	A	G	0.2632	40	112	9.288e-05	0.792246
	3L_10236704_SNP	A	C	0.2685	40	109	7.953e-05	0.7903
	3L_10240545_SNP	G	A	0.09804	15	138	5.523e-05	0.7903
	3L_10240817_SNP	A	G	0.3224	49	103	7.794e-05	0.7903
	3L_11265831_SNP	G	A	0.2766	39	102	8.505e-05	0.7903
	3L_13265913_SNP	A	C	0.05921	9	143	4.433e-05	0.7903
	3L_13268520_SNP	T	C	0.1824	27	121	8.75e-05	0.7903
	3L_13268744_SNP	G	C	0.18	27	123	8.341e-05	0.7903
	3L_13447395_DEL	ACA	A	0.1565	23	124	9.015e-05	0.7903
	3L_14416158_DEL	C	CC	0.1948	30	124	4.349e-05	0.7903
	3L_14416166_SNP	G	T	0.1895	29	124	6.226e-05	0.7903
	3L_14805020_SNP	T	G	0.3662	52	90	6.534e-05	0.7903
	3L_15296932_SNP	G	C	0.2215	33	116	4.761e-06	0.7903
	3L_15297000_SNP	T	C	0.2282	34	115	5.163e-06	0.7903
	3L_15297065_SNP	A	G	0.2055	30	116	6.595e-07	0.618671
	3L_15299369_SNP	G	A	0.05921	9	143	5.072e-05	0.7903
	3L_15440935_SNP	G	A	0.1769	26	121	9.619e-05	0.795276
	3L_15902473_SNP	T	A	0.06579	10	142	5.552e-05	0.7903
	3L_16826245_SNP	A	G	0.2741	37	98	1.301e-06	0.618671
	3R_6225336_SNP	G	A	0.06	9	141	5.843e-05	0.7903
	3R_6225571_SNP	T	C	0.06164	9	137	8.26e-05	0.7903
	3R_8600895_SNP	C	G	0.05333	8	142	4.631e-05	0.7903
	3R_10171355_SNP	T	C	0.4014	57	85	6.6e-05	0.7903
	3R_10486528_SNP	C	T	0.3147	45	98	9.073e-05	0.7903
	3R_13710666_DEL	GG	G	0.4519	61	74	1.088e-05	0.7903
	3R_15744495_SNP	A	C	0.18	27	123	5.816e-06	0.7903
	3R_16963996_SNP	G	A	0.3099	44	98	7.268e-05	0.7903
	3R_17885195_SNP	A	G	0.1387	19	118	6.081e-05	0.7903
	3R_18161011_SNP	T	G	0.1278	17	116	7.138e-05	0.7903
	3R_19183951_SNP	C	T	0.1447	22	130	4.595e-06	0.7903
	3R_19184076_SNP	G	A	0.1544	23	126	2.933e-07	0.557898
	3R_20814415_INS	T	TA	0.4357	61	79	8.377e-05	0.7903
	3R_21469947_SNP	G	A	0.1149	17	131	4.854e-05	0.7903
	3R_21469982_INS	T	TTTCT	0.12	18	132	4.701e-05	0.7903
	3R_21470005_SNP	A	G	0.1216	18	130	7.61e-05	0.7903
	3R_21470101_SNP	A	C	0.1164	17	129	5.426e-05	0.7903
	3R_21470108_SNP	A	G	0.1224	18	129	6.263e-05	0.7903
	3R_22599232_SNP	C	T	0.07843	12	141	1.324e-05	0.7903
	3R_23475934_SNP	T	C	0.3451	49	93	9.484e-05	0.795276
	3R_23486822_SNP	A	G	0.3944	56	86	6.966e-05	0.7903
	3R_23912023_SNP	A	C	0.3241	47	98	1.391e-05	0.7903
	3R_23912054_SNP	A	G	0.07333	11	139	4.717e-05	0.7903
	3R_23912097_SNP	A	G	0.3931	57	88	8.788e-05	0.7903
	3R_23922227_SNP	C	T	0.1467	22	128	6.601e-05	0.7903
	3R_25156617_SNP	G	C	0.09934	15	136	7.57e-05	0.7903
	3R_26072048_SNP	A	C	0.3514	52	96	6.174e-05	0.7903
	3R_26843589_SNP	T	G	0.3379	49	96	4.858e-05	0.7903
	3R_26930709_SNP	G	T	0.3041	45	103	7.353e-05	0.7903
	3R_26930781_SNP	T	C	0.2703	40	108	1.5e-05	0.7903
	X_2623924_SNP	G	C	0.05195	8	146	5.265e-05	0.7903
	X_2684459_SNP	G	A	0.2013	31	123	7.935e-05	0.7903
	X_2684467_DEL	G	GAG	0.2026	31	122	3.557e-05	0.7903
	X_3121892_SNP	T	C	0.1259	18	125	4.977e-05	0.7903
	X_5323249_SNP	G	T	0.3873	55	87	1.018e-05	0.7903
	X_6995677_SNP	G	T	0.2333	35	115	7.369e-05	0.7903
	X_6995808_SNP	C	T	0.2549	39	114	8.675e-05	0.7903
	X_7952110_SNP	T	A	0.1184	18	134	6.087e-05	0.7903
	X_9210665_SNP	T	C	0.2	30	120	7.803e-05	0.7903
	X_9499643_SNP	G	A	0.1961	30	123	2.336e-05	0.7903
	X_9499649_SNP	G	A	0.1974	30	122	1.874e-05	0.7903
	X_9499670_SNP	C	T	0.1974	30	122	8.864e-05	0.7903
	X_11707882_DEL	ACA	A	0.07237	11	141	1.911e-05	0.7903
	X_12297572_SNP	G	C	0.05806	9	146	3.137e-05	0.7903
	X_12297577_SNP	T	G	0.05229	8	145	4.926e-05	0.7903
	X_14113826_SNP	A	T	0.05405	8	140	7.592e-05	0.7903
	X_15271681_SNP	C	T	0.07534	11	135	3.268e-05	0.7903
	X_15271682_SNP	T	A	0.07534	11	135	3.368e-05	0.7903
	X_15271685_SNP	T	C	0.07483	11	136	3.047e-05	0.7903
	X_15271995_SNP	T	C	0.07143	11	143	4.502e-05	0.7903
	X_15273733_SNP	T	A	0.0596	9	142	6.922e-05	0.7903
	X_15425490_SNP	A	T	0.4926	67	69	4.338e-05	0.7903
	X_19230713_SNP	G	T	0.3862	56	89	8.297e-05	0.7903
	X_19230860_SNP	T	A	0.2662	37	102	6.601e-05	0.7903
	X_20429265_INS	ACATA	A	0.1447	22	130	8.9e-06	0.7903
	X_22043604_SNP	A	T	0.1969	25	102	3.014e-05	0.7903
