# Supplementary material for: Genome-Wide Association Study on Male Genital Shape and Size in Drosophila melanogaster
Source: PLoS One. 2015 Jul 16;10(7):e0132846. doi: 10.1371/journal.pone.0132846 (PMC4504508; doi:10.1371/journal.pone.0132846)
Supplement: S3 Table — For SNPs with P-values > 10-3, ID, minor and major alleles, minor allele frequency (MAF), minor allele count, major allele count, P-value and Q-value are listed. (XLSX) [file pone.0132846.s008.xlsx]

## Sheet: Table S3
	ID	MinorAllele	MajorAllele	MAF	Minor Allele Count	Major Allele Count	P value	Q value
	2L_881720_SNP	G	A	0.2993	44	103	6.339e-05	0.946994
	2L_963853_SNP	T	C	0.2245	33	114	8.155e-05	0.946994
	2L_1384790_SNP	T	A	0.3217	46	97	4.262e-05	0.946994
	2L_1491524_SNP	C	G	0.3904	57	89	2.973e-05	0.946994
	2L_2502281_SNP	G	C	0.1986	29	117	3.861e-05	0.946994
	2L_3371784_SNP	T	C	0.3803	54	88	4.947e-05	0.946994
	2L_4053507_DEL	G	GG	0.1103	15	121	1.237e-05	0.946994
	2L_5540621_SNP	C	T	0.07895	12	140	2.087e-05	0.946994
	2L_5540863_SNP	G	A	0.1293	19	128	1.8e-06	0.822676
	2L_7303029_SNP	G	T	0.1053	16	136	9.785e-05	0.946994
	2L_12412034_SNP	C	T	0.06	9	141	8.961e-05	0.946994
	2L_12412040_SNP	G	C	0.06	9	141	8.823e-05	0.946994
	2L_13101374_SNP	T	C	0.05442	8	139	8.871e-05	0.946994
	2L_13326271_SNP	G	C	0.2609	36	102	1.705e-05	0.946994
	2L_15494463_SNP	A	T	0.3071	43	97	8.732e-05	0.946994
	2L_15494503_SNP	C	A	0.292	40	97	2.891e-05	0.946994
	2L_15494508_MNP	ACT	GGA	0.3121	44	97	7.812e-05	0.946994
	2L_15494525_DEL	TG	T	0.3162	43	93	3.382e-05	0.946994
	2L_16460631_SNP	C	T	0.4539	64	77	9.993e-06	0.946994
	2L_17081105_SNP	G	T	0.1408	20	122	4.126e-05	0.946994
	2L_17185209_SNP	C	T	0.1748	25	118	8.106e-05	0.946994
	2L_17233560_SNP	C	T	0.3864	51	81	6.679e-05	0.946994
	2L_17233567_SNP	G	A	0.3869	53	84	2.959e-05	0.946994
	2L_18385834_SNP	A	G	0.2803	37	95	9.302e-05	0.946994
	2L_18544774_SNP	T	C	0.331	47	95	9.48e-05	0.946994
	2L_18547054_SNP	A	T	0.2199	31	110	4.818e-05	0.946994
	2L_19264864_SNP	A	G	0.1818	26	117	5.665e-05	0.946994
	2L_19519497_SNP	C	T	0.4085	58	84	6.089e-05	0.946994
	2L_20820551_SNP	A	G	0.06667	10	140	5.353e-05	0.946994
	2L_21266433_SNP	A	G	0.1575	23	123	9.735e-05	0.946994
	2R_5178493_SNP	A	C	0.2925	43	104	1.509e-05	0.946994
	2R_7115700_SNP	T	C	0.1034	15	130	6.302e-05	0.946994
	2R_7213265_SNP	T	G	0.2411	34	107	5.075e-05	0.946994
	2R_7365983_SNP	C	T	0.1958	28	115	7.224e-05	0.946994
	2R_7366193_SNP	C	T	0.2	30	120	8.111e-05	0.946994
	2R_7366194_SNP	T	C	0.1974	30	122	7.197e-05	0.946994
	2R_7366213_SNP	G	C	0.1921	29	122	2.46e-05	0.946994
	2R_7583162_SNP	T	A	0.3841	58	93	4.615e-05	0.946994
	2R_7583208_SNP	T	G	0.1645	25	127	9.928e-06	0.946994
	2R_7925245_SNP	C	A	0.4155	59	83	7.321e-05	0.946994
	2R_8176655_SNP	A	T	0.1959	29	119	1.452e-05	0.946994
	2R_8345506_DEL	T	TCAT	0.05195	8	146	3.086e-05	0.946994
	2R_8361400_SNP	C	T	0.4901	74	77	7.87e-05	0.946994
	2R_8361408_SNP	A	G	0.4932	73	75	1.287e-05	0.946994
	2R_8361412_SNP	T	C	0.4967	75	76	1.717e-05	0.946994
	2R_8361496_SNP	A	G	0.4932	73	75	7.528e-05	0.946994
	2R_11384453_SNP	A	C	0.12	18	132	9.768e-05	0.946994
	2R_11715613_SNP	T	C	0.298	45	106	6.653e-05	0.946994
	2R_13264157_SNP	T	A	0.08088	11	125	4.481e-05	0.946994
	2R_15378804_SNP	A	G	0.3784	56	92	8.817e-05	0.946994
	2R_16205904_SNP	G	C	0.07947	12	139	4.227e-05	0.946994
	2R_16613752_SNP	C	A	0.05333	8	142	1.29e-05	0.946994
	2R_16619521_SNP	A	G	0.0596	9	142	3.76e-05	0.946994
	2R_16640316_SNP	A	G	0.1457	22	129	8.885e-05	0.946994
	2R_17297673_INS	CGTATCTC	C	0.09722	14	130	1.143e-05	0.946994
	2R_17787232_SNP	C	T	0.331	48	97	2.502e-05	0.946994
	2R_18134000_SNP	C	A	0.0596	9	142	4.301e-05	0.946994
	2R_18135908_SNP	C	T	0.0625	9	135	4.218e-05	0.946994
	2R_18136097_SNP	T	C	0.05882	9	144	3.196e-05	0.946994
	2R_18136697_SNP	G	C	0.0596	9	142	8.972e-05	0.946994
	2R_18137646_SNP	C	G	0.05263	8	144	4.297e-05	0.946994
	2R_18137818_INS	AA	A	0.05263	8	144	4.089e-05	0.946994
	2R_18137944_SNP	C	T	0.05263	8	144	9.455e-05	0.946994
	2R_18222546_SNP	C	A	0.2237	34	118	9.126e-05	0.946994
	2R_18464803_SNP	C	G	0.06536	10	143	7.917e-05	0.946994
	2R_18508739_SNP	G	A	0.1438	22	131	9.975e-05	0.946994
	2R_18594558_SNP	G	A	0.2465	35	107	4.036e-05	0.946994
	2R_18594569_SNP	A	G	0.2703	40	108	3.963e-06	0.822676
	2R_18659021_SNP	G	A	0.3529	54	99	9.89e-06	0.946994
	2R_18878914_SNP	A	G	0.06803	10	137	9.551e-05	0.946994
	2R_18914361_SNP	C	T	0.246	31	95	2.925e-06	0.822676
	2R_18914424_SNP	A	T	0.1892	28	120	7.242e-05	0.946994
	2R_18919662_SNP	C	T	0.05369	8	141	8.339e-05	0.946994
	2R_18921274_SNP	T	C	0.2384	36	115	1.586e-05	0.946994
	2R_18942827_SNP	A	C	0.2933	44	106	7.572e-05	0.946994
	2R_19470702_SNP	T	C	0.1014	15	133	4.335e-05	0.946994
	2R_19544515_SNP	C	T	0.3425	50	96	2.177e-05	0.946994
	3L_698664_SNP	A	G	0.3907	59	92	4.801e-05	0.946994
	3L_2708666_SNP	T	A	0.3784	56	92	5.672e-05	0.946994
	3L_3329693_SNP	A	C	0.4662	69	79	3.341e-05	0.946994
	3L_3872313_SNP	G	A	0.2349	35	114	8.525e-05	0.946994
	3L_4857834_SNP	C	A	0.07792	12	142	5.445e-05	0.946994
	3L_4998393_SNP	T	C	0.1046	16	137	6.525e-05	0.946994
	3L_7290732_SNP	T	G	0.1242	19	134	5.465e-07	0.51976
	3L_7297448_SNP	A	G	0.05333	8	142	5.175e-05	0.946994
	3L_7336252_SNP	C	T	0.3247	50	104	8.928e-05	0.946994
	3L_7728976_SNP	G	T	0.4468	63	78	5.521e-05	0.946994
	3L_7884169_SNP	T	C	0.2403	37	117	9.995e-05	0.946994
	3L_7904068_SNP	A	C	0.144	18	107	1.666e-05	0.946994
	3L_7956800_SNP	A	T	0.3233	43	90	9.692e-05	0.946994
	3L_9484391_SNP	T	C	0.3946	58	89	5.649e-05	0.946994
	3L_10516184_SNP	A	G	0.07857	11	129	9.484e-05	0.946994
	3L_10805717_SNP	A	G	0.1611	24	125	4.854e-05	0.946994
	3L_11312690_SNP	G	C	0.1699	26	127	6.804e-05	0.946994
	3L_11312703_SNP	G	C	0.1722	26	125	8.577e-05	0.946994
	3L_11312707_SNP	T	A	0.1733	26	124	8.441e-05	0.946994
	3L_11385822_SNP	A	C	0.09459	14	134	1.186e-05	0.946994
	3L_11400609_SNP	C	T	0.3423	51	98	1.205e-05	0.946994
	3L_11862584_DEL	A	ATCAAGTATT	0.09211	14	138	6.6e-05	0.946994
	3L_11884821_SNP	C	T	0.05195	8	146	5.876e-05	0.946994
	3L_12323316_SNP	G	A	0.3307	42	85	8.942e-05	0.946994
	3L_12352229_SNP	T	C	0.44	66	84	3.724e-05	0.946994
	3L_13199468_SNP	A	T	0.0719	11	142	7.529e-05	0.946994
	3L_13911660_SNP	A	G	0.1074	16	133	3.459e-05	0.946994
	3L_14449196_SNP	T	C	0.1905	28	119	7.582e-05	0.946994
	3L_16100873_SNP	A	G	0.3311	49	99	6.975e-05	0.946994
	3L_16252138_SNP	A	T	0.05263	8	144	2.007e-05	0.946994
	3L_16255028_SNP	T	C	0.4014	59	88	9.995e-05	0.946994
	3L_16963605_SNP	C	T	0.1438	21	125	5.61e-05	0.946994
	3L_16963610_SNP	C	T	0.1429	21	126	4.946e-05	0.946994
	3L_23439506_SNP	C	T	0.3566	51	92	3.124e-05	0.946994
	3L_23439543_SNP	G	A	0.3655	53	92	1.298e-05	0.946994
	3R_2111898_SNP	T	C	0.09934	15	136	7.566e-05	0.946994
	3R_2111933_SNP	T	G	0.09934	15	136	7.566e-05	0.946994
	3R_2137747_SNP	C	A	0.4681	66	75	4.325e-06	0.822676
	3R_2285802_SNP	G	C	0.07383	11	138	4.176e-05	0.946994
	3R_2287100_SNP	G	C	0.1438	21	125	1.692e-05	0.946994
	3R_2287209_SNP	A	G	0.1448	21	124	1.744e-05	0.946994
	3R_2287407_SNP	T	G	0.09722	14	130	6.434e-05	0.946994
	3R_2364480_SNP	C	T	0.1736	25	119	3.603e-05	0.946994
	3R_2533528_SNP	T	A	0.1349	17	109	1.59e-05	0.946994
	3R_2533529_SNP	T	A	0.1349	17	109	1.59e-05	0.946994
	3R_6825539_SNP	C	T	0.2414	35	110	7.517e-05	0.946994
	3R_6826032_SNP	G	C	0.3617	51	90	7.81e-05	0.946994
	3R_9542224_SNP	T	G	0.1141	17	132	9.144e-05	0.946994
	3R_9662707_SNP	T	C	0.3451	49	93	6.891e-05	0.946994
	3R_9691159_SNP	A	C	0.3836	56	90	6.969e-05	0.946994
	3R_9763398_SNP	A	G	0.1554	23	125	5.495e-05	0.946994
	3R_10148857_SNP	C	G	0.07237	11	141	5.209e-05	0.946994
	3R_10150581_SNP	G	A	0.1611	24	125	3.785e-07	0.51976
	3R_10150945_SNP	A	G	0.07143	11	143	9.072e-05	0.946994
	3R_10152247_SNP	A	G	0.07237	11	141	5.403e-05	0.946994
	3R_10311216_SNP	C	G	0.4315	63	83	2.643e-05	0.946994
	3R_10311217_SNP	T	G	0.4375	63	81	2.733e-05	0.946994
	3R_10532690_SNP	C	T	0.2153	31	113	5.316e-05	0.946994
	3R_10942300_SNP	A	G	0.08276	12	133	7.434e-05	0.946994
	3R_10974764_SNP	T	C	0.3099	44	98	2.354e-05	0.946994
	3R_11263478_SNP	T	C	0.3169	45	97	1.986e-05	0.946994
	3R_11532259_SNP	A	T	0.1172	17	128	3.54e-06	0.822676
	3R_11532260_SNP	A	T	0.1197	17	125	1.5e-06	0.822676
	3R_11532266_MNP	ATC	TAA	0.1156	17	130	3.258e-06	0.822676
	3R_11532271_SNP	A	T	0.1164	17	129	2.462e-06	0.822676
	3R_14162553_SNP	T	A	0.4148	56	79	4.82e-05	0.946994
	3R_15349852_SNP	G	C	0.08	12	138	3.925e-05	0.946994
	3R_16051547_SNP	T	C	0.2932	39	94	6.59e-05	0.946994
	3R_16145444_SNP	A	T	0.1745	26	123	5.213e-05	0.946994
	3R_16145446_SNP	C	A	0.18	27	123	5.378e-05	0.946994
	3R_16548890_SNP	T	C	0.06803	10	137	8.093e-05	0.946994
	3R_16551871_SNP	C	T	0.2028	29	114	5.941e-05	0.946994
	3R_18501304_INS	G	GT	0.1528	22	122	5.496e-05	0.946994
	3R_23180217_SNP	A	T	0.06536	10	143	2.892e-05	0.946994
	3R_23592205_SNP	T	G	0.4755	68	75	2.934e-05	0.946994
	3R_23592219_SNP	A	T	0.4759	69	76	4.664e-05	0.946994
	3R_23592224_SNP	A	T	0.4789	68	74	8.912e-05	0.946994
	3R_23592225_SNP	A	T	0.4718	67	75	8.97e-05	0.946994
	3R_23592231_SNP	T	C	0.4755	68	75	8.365e-05	0.946994
	3R_23592233_SNP	G	A	0.4722	68	76	6.365e-05	0.946994
	3R_23592239_SNP	A	T	0.4792	69	75	7.371e-05	0.946994
	3R_23592249_SNP	A	T	0.4825	69	74	4.432e-05	0.946994
	3R_23592251_INS	A	AA	0.4792	69	75	1.91e-05	0.946994
	3R_23592253_SNP	T	A	0.4759	69	76	4.664e-05	0.946994
	3R_25209914_SNP	T	C	0.06667	10	140	8.437e-05	0.946994
	3R_26955758_SNP	A	G	0.3103	45	100	5.496e-05	0.946994
	3R_27006841_SNP	A	G	0.2069	30	115	1.057e-05	0.946994
	3R_27040626_SNP	A	T	0.07143	11	143	6.072e-05	0.946994
	X_2087164_SNP	G	C	0.4161	62	87	8.861e-05	0.946994
	X_3946611_SNP	T	G	0.07143	11	143	7.683e-05	0.946994
	X_3946883_SNP	A	T	0.05921	9	143	2.174e-05	0.946994
	X_10888624_SNP	G	C	0.255	38	111	5.504e-05	0.946994
	X_14601991_SNP	T	A	0.14	21	129	2.242e-05	0.946994
	X_15284086_SNP	T	C	0.09091	14	140	7.161e-05	0.946994
	X_15284098_SNP	T	A	0.09091	14	140	7.161e-05	0.946994
	X_15284102_SNP	C	T	0.07895	12	140	7.444e-05	0.946994
	X_15284324_SNP	C	T	0.1931	28	117	7.374e-05	0.946994
	X_15284720_SNP	G	T	0.1879	28	121	9.924e-05	0.946994
	X_15575753_SNP	G	A	0.08553	13	139	5.73e-05	0.946994
	X_16087344_SNP	A	G	0.1371	17	107	5.047e-05	0.946994
	X_16331129_DEL	T	TT	0.1351	20	128	6.199e-06	0.946994
	X_17441635_SNP	G	C	0.1325	20	131	1.84e-05	0.946994
	X_18470821_SNP	G	A	0.2819	42	107	3.21e-05	0.946994
	X_18472438_SNP	G	A	0.3203	49	104	6.008e-05	0.946994
	X_19017379_SNP	T	A	0.08442	13	141	8.626e-05	0.946994
	X_19058818_SNP	C	A	0.3224	49	103	4.418e-05	0.946994
